# Supplementary material for: Can Early Post-Operative Scoring of Non-Traumatic Amputees Decrease Rates of Revision Surgery?
Source: Medicina (Kaunas). 2024 Mar 30;60(4):565. doi: 10.3390/medicina60040565 (PMC11052005; doi:10.3390/medicina60040565)
Supplement: Supplementary file 1 [file medicina-60-00565-s001.zip]

Archive with 1 entries (1 files):
- medicina-2830817-supplementary.pdf
